# Supplementary material for: Regular Alpha-Fetoprotein Tests Boost Curative Treatment and Survival for Hepatocellular Carcinoma Patients in an Endemic Area
Source: Cancers (Basel). 2023 Dec 28;16(1):150. doi: 10.3390/cancers16010150 (PMC10778056; doi:10.3390/cancers16010150)
Supplement: Supplementary file 1 [file cancers-16-00150-s001.zip]

Archive with 1 entries (1 files):
- cancers-2755994-supplementary.pdf
